# Supplementary material for: Artificial intelligence in the care of children and adolescents with chronic diseases: a systematic review
Source: Eur J Pediatr. 2024 Dec 14;184(1):83. doi: 10.1007/s00431-024-05846-3 (PMC11645428; doi:10.1007/s00431-024-05846-3)
Supplement: Supplementary file 1 — Supplementary file1 (XLSX 68 KB) [file 431_2024_5846_MOESM1_ESM.xlsx]

## Sheet: Blatt 1 - articles
Authors	Year	Title	Journal	Country	Disease Studied	Study Design	Population	Intevention/Methods	Main Results	Short Summary	Level of Implementation	Category	Sub-Category	AI Method Used	AI Model Category
Al-Hyari, A. Y., A. M. Al-Taee, M. A. Al-Taee	2013	Clinical decision support system for diagnosis and management of Chronic Renal Failure	2013 IEEE Jordan Conference on Applied Electrical Engineering and Computing Technologies (AEECT)	Jordan	Chronic Kidney Disease	retrospective, diagnostic accuracy	102 patients in a nephrology dept. of a single hospital, age 11-81	15 attributes are used to define normal (healthy)/abnormal; if abnormal, GFR is used for classification	Decision Tree was most accurate as judged by expert physician (92.2% correct)	Different AI methods were trained to classify healthy patients vs. those with chronic kidney disease and to further classify CKF	tested retrospectively on real-world data, no clinical application	Monitoring	Classification of Disease Stages	Naive Bayes, Artificial Neural Network, Decision Trees	1b, 2a
Al-Taee, M. A., Kapoor, R., Garrett, C., Choudhary, P.	2016	Acceptability of Robot Assistant in Management of Type 1 Diabetes in Children	Diabetes Technology & Therapeutics	UK	Type 1 Diabetes	prospective/qualitative	37 children aged 6-16 with diabetes mellitus type 1	interaction with a robot while waiting at the clinic	acceptability was high but reclined in older age groups, many children wanted to take the robot home and felt it was helpful	Children with type 1 diabetes interacted with a robot that is able to monitor blood glucose levels, insulin and carbohydrate intake and can give advice on disease manegement for 30 minutes and filled in a questionnaire afterwards; acceptability was high amongst all age groups	tested in real-world environment, no broad clinical application	Assisting	Robotics	humanoid robot	Robotics
Alaa, Ahmed M and van der Schaar, Mihaela	2019	Attentive State-Space Modeling of Disease Progression	Advances in Neural Information Processing Systems 32 (NeurIPS 2019)	US/UK	Cystic Fibrosis	retrospective, diagnostic accuracy	10,263 patients/60,218 hospital visits form UK CF registry	unobserved learning of health states through electronic health records	the recurrent neural network that trained unsupervised was able to correctly predict disease stage and progression (AUC 0.680-0.787)	The neural network model extracts clinical information from electronic health records and makes a prediction about disease progression (i.e. development of co-morbidities)	tested with retrospective clinical data, no clinical application	Guiding	Prediction of Disease Outcomes	recurrent neural networks	2b
Aleksovska-Stojkovska, L., Loskovska, S.	2011	Architectural and data model of clinical decision support system for managing asthma in school-aged children	IEEE International Conference on Electro Information Technology	US	Asthma	development report	no actual study population/school aged children with asthma	different data entry modules are aggregated in order to give advice on asthma management	a system was developed that might be used for monitoring asthma in school age	A clinical decision support system is built that uses data mining to develop rules for individual patients	development of prototype, not tested with clinical data, no clinical application	Assisting	Remote Care and Chronic Disease Management	Conditional	1a
Austin, T., Iliffe, S., Leaning, M., Modell, M.	1996	A prototype computer decision support system for the management of asthma	Journal of Medical Systems	UK	Asthma	development report	no actual study population/children with asthma	developing a DSS using patient, symptom, measurement and drug data, working with logical conditionals derived from the BTS guidelines and validating it with GP asthma experts, which is yet to be done.	A prototype has been developed.	A prototype decision support system for asthma management was developed based on the BTS guidelines, targeted at the primary care setting. Further work is needed to evaluate the system and prepare for full application production.	development of prototype, not tested with clinical data, no clinical application	Guiding	Clinical Decision Support Tools	decision support system using logic conditionals	1a
Bao, S., Liu, W., Liu, L., Jiang, G., Chen, H.	1996	Analysis of Factors Related to Spiritual Psychology and Quality of Life in Patients with Inflammatory Bowel Disease Based on Artificial Intelligence IBD Nursing Technology	Journal of Healthcare Engineering	China	Inflammatory Bowel Disease	prospective/questionnaire	102 males and 57 females, aged 16–60 years, including 89 patients with CD, 60 in remission, and 29 in active phase; 70 patients with UC, 33 in remission, and 37 in active phase. In the same period, there were 89 healthy controls, 57 males and 32 females, aged 17–58 years.	Data: general status questionnaire and (SCL-90); Analysis: bidirectional LSTM neural network model; Comparison to unidirectional model	The study found that IBD patients experience abnormal psychological symptoms, which significantly reduce their quality of life. Quality of life is mainly affected by disease condition, depression, interpersonal sensitivity, and paranoia. The bidirectional LSTM model is superior to the classical unidirectional LSTM model.	AI and ML used to study psychological symptoms and quality of life in IBD patients. Bidirectional LSTM model proposed and found to be superior. IBD patients often experience abnormal psychological symptoms and reduced quality of life. Depression, paranoia, and interpersonal sensitivity have the most significant impact. Patients in the active stage of the disease with heavy symptoms have lower qua…	tested with prospective clinical data, no clinical application	Monitoring	Analysis of Psychological Distress and Quality of Life	bidirectional LSTM neural network model.	2b
Bertoncelli, C. M., Altamura, P., Vieira, E. R., Bertoncelli, D., Solla, F.	2019	Using Artificial Intelligence to Identify Factors Associated with Autism Spectrum Disorder in Adolescents with Cerebral Palsy	Neuropediatrics	France	Cerebral Palsy	prospective, diagnostic accuracy; multicenter, double-blinded, controlled cohort study	adolescents with cerebral palsy	a model to predict development of autism spectrum disorders in children with cerepral palsy was developed	Developing and testing a supervised predictive ML-model to identify factors associated with ASD in adolescents with CP and assess potential associations. ML model provides more accurate prediction than models developed by previous studies; the predictive accuracy, sensitivity, and specificity average of the model was 75%.	An AI model was developed to identify factors associated with Autism in adolescents with Cerebral Palsy. The study found that motor skills, feeding abilities, type of spasticity, intellectual disability, and communication disorders were significantly associated with Autism. The model was able to predict the risk with 75% accuracy.	tested with prospective clinical data, no clinical application	Guiding	Prediction of Disease Outcomes	predictive learning model using logistic regression algorithm; = supervised ML	1b
Bhat, C. S., Chopra, M., Andronikou, S., Paul, S., Wener-Fligner, Z., Merkoulovitch, A., Holjar-Erlic, I., Menegotto, F., Simpson, E., Grier, D., Ramanan, A. V.	2020	Artificial intelligence for interpretation of segments of whole body MRI in CNO: pilot study comparing radiologists versus ML algorithm	Pediatric Rheumatology Online Journal	UK	Chronic non-bacterial osteomyelitis	retrospective, diagnostic accuracy	patients under the age of 16 diagnosed with CNO and treated with pamidronate at a tertiary referral paediatric hospital	Comparing ML model with radiologists	When tested initially the ML model was able to classify half the test images accurately. On comparison with the ground truth, the machine model was able to classify only 33.3% of the samples correctly but had a sensitivity of 100% in detecting improvement or worsening of disease.	Development of a ML algorithm to assess the effectiveness of pamidronate treatment for CNO in children. The algorithm was tested on MRI scans and compared to results from radiologists. While the algorithm had lower accuracy than radiologists, it was 100% sensitive in detecting changes in the disease.	tested with retrospective clinical data, no clinical application	Guiding	Prediction of Disease Outcomes	combination of CNN and SVM clustering	2b, 1b
Bi, J., Abraham, A.	2012	An intelligent web-based decision support tool for enhancing asthma guideline adherence	IHI'12 - Proceedings of the 2nd ACM SIGHIT International Health Informatics Symposium	US	Asthma	development report	no actual study population/children with asthma	development of a decision support tool to suggest medication and procedures	the system is able to collect guideline-suggested diagnostic measures, automatically assess asthmatic severity and control categories based on collected measures as well as provide guideline-appropriate medication regimen.	The paper introduces a web-based clinical decision support system for asthma care that collects diagnostic measures, automatically assesses severity and control, and provides guideline-appropriate medication regimens. Developed with the University of Connecticut Health Center, the system is designed to be user-friendly for primary care physicians to adopt when deployed into clinical settings.	development of prototype, not tested with clinical data, no clinical application	Guiding	Clinical Decision Support Tools	Coded Algorithm	1a
Caulley, D.;Alemu, Y.;Burson, S.;Cárdenas Bautista, E.;Abebe Tadesse, G.;Kottmyer, C.;Aeschbach, L.;Cheungvivatpant, B.;Sezgin, E.	2023	Objectively Quantifying Pediatric Psychiatric Severity Using Artificial Intelligence, Voice Recognition Technology, and Universal Emotions: Pilot Study for Artificial Intelligence-Enabled Innovation to Address Youth Mental Health Crisis	JMIR Res Protoc	USA	Psychiatric Disorders	prospective, diagnostic accuracy	1055 audio recordings from children and youth aged 5-18 yrs with at least one DSM diagnosis treated at 1 of 3 mental health centers, data collected by 35 therapists	children read scripted passages to be recorded, 4 researches annotated each recording for intensity of 4 emotions; the algorithm then was trained using this data exploring single- and multi-emotion outcomes	the algorithm was able to classify high or low emotional intensity correctly in 79% of cases, and assign the correct emotion in 83 %	A model for the classification intensity and quality of emotions from speech samples of children with a mental health diagnosis was developed and tested. It was trained using a sub-set of speech samples labeled by experts and tested on a different sub-set. The model was able to differentiate between quality and intensity of emotions in the majority of cases.	tested with retrospective clinical data, no clinical application	Monitoring	Analysis of Psychological Distress and Quality of Life	CNN	2a
Cotugno, N., Santilli, V., Pascucci, G. R., Manno, E. C., De Armas, L., Pallikkuth, S., Deodati, A., Amodio, D., Zangari, P., Zicari, S., Ruggiero, A., Fortin, M., Bromley, C., Pahwa, R., Rossi, P., Pahwa, S., Palma, P.	2020	Artificial Intelligence Applied to in vitro Gene Expression Testing (IVIGET) to Predict Trivalent Inactivated Influenza Vaccine Immunogenicity in HIV Infected Children	Frontiers in Immunology	Italy	HIV	prospective, diagnostic accuracy	23 subjects vertically infected with HIV and on suppressive anti-retroviral therapy	Stimulation of PBMCs with Influenza proteins; checking response, Analyzing Gene Expression with AI	The score obtained from subsets revealed the best prediction score from 46 genes from 5 different subsets and conditions. Calculating a combined score based on these 5 categories, the model accuracy was 95.6%, with only one misclassified patient.	A predictive score of immunogenicity to Influenza Trivalent Inactivated Vaccination (TIV) was developed using ML algorithms and transcriptional data from stimulated lymphocyte subsets. The study analyzed 23 HIV-infected children and achieved a model accuracy of 95.6%, indicating that this approach can predict the immune response to vaccination in vulnerable populations.	tested prospectively with in-vitro data, no clinical application	Guiding	Prediction of Disease Outcomes	Elastic net, SVMs, Random Forest, AdaBoost	1b, 1c
Gao, S., J. Tai, W. Ge, X. Li, Q. Wang, Y. Lei, Y. Wu, L. Zheng, Y. Guo, Z. Xu	2020	Facial Feature as Predictor for Early-Persistence OSAS After Adenotonsillectomy in Children With Moderate to Severe OSAS	IT Professional	China	OSAS	prospective, diagnostic accuracy	110 children 2–14 years old with moderate to severe OSAS ; 34 underwent facial analysis	craniofacial photographs and thermograms of children were collected and analyzed using craniofacial analysis to find commonalities	facial features predicting the outcome (i.e., persistence of OSAS) after adenotonsillectomy were detected using the facial recognition algorithm	Facial features were analyzed using an AI algorithm in order to identify attributes that can predict persistence of OSAS after adenotonsillectomy.	tested with prospective clinical data, no clinical application	Guiding	Prediction of Disease Outcomes	linear regression analysis	1b
Gaur, Manas, Amanuel Alambo, Joy Prakash Sain, Ugur Kursuncu, Krishnaprasad Thirunarayan, Ramakanth Kavuluru, Amit Sheth, Randy Welton, Jyotishman Pathak	2019	Knowledge-aware Assessment of Severity of Suicide Risk for Early Intervention	The World Wide Web Conference	US	Suicidality	retrospective, diagnostic accuracy	2181 redditors who have discussed or implied suicidal ideation, behavior, or attempt, and a gold standard dataset of 500 redditors	Analysis of speech on reddit social network	Using Reddit and ML can accurately predict the severity of suicide risk for individuals, and a proposed 5-label classification scheme outperforms existing schemes. A convolutional neural network provides the best performance in the scheme. This approach can improve suicide prevention efforts.	A Reddit-based study predicts suicide risk by developing a suicide risk severity lexicon and dataset of 2181 users who discussed or implied suicidal ideation or behavior. Proposed 5-label classification scheme outperforms existing schemes by improving graded recall by 4.2% and reducing perceived risk by 12.5%. Convolutional neural network (CNN) performed best compared to state-of-the-art tools.	tested with real-world data, no clinical application	Monitoring	Analysis of Psychological Distress and Quality of Life	Convolutional neural network (CNN), Support vector machine (SVM), Random forest	1b, 1c, 2a
Gosine, R. G., Harwin, W. S., Furby, L. J., Jackson, R. D.	1989	An intelligent end-effector for a rehabilitation robot	Journal of Medical Engineering and Technology	UK	Physical impairment	prospective/development report	physically disabled children	development of a robot	an intelligent robot with sensors and end-effector was succesfully developed	The article discusses the use of a modified UMI RTX robot with limited sensors and vision system to help severely physically disabled children in an educational setting. The article details the low-cost sensors used on the end-effector, integration of sensor information into a high-level programming language, and the development of intelligent gripping strategies.	development of prototype, not tested with clinical data, no clinical application	Assisting	Robotics	Robotics	Robotics
Herskovits, E. H., Gerring, J. P.	2003	Application of a data-mining method based on Bayesian networks to lesion-deficit analysis	Neuroimage	US	ADHD	retrospective, diagnostic accuracy	6 children without prior history of ADHD	quantitatively characterizing the performance of BLDA relative to that of the Fisher exact test on previous data	Bayesian network showing nonlinear links between lesions in various brain areas and ADHD development, enhancing previous statistical findings. Simulated data analysis suggests Bayesian methods surpass chi-square and Fisher exact statistics in detecting associations among categorical variables.	This article presents a Bayesian method for analyzing lesion-deficit data in the human brain, which can represent complex, nonlinear associations. It was applied to a study of traumatic brain injury in children, and analysis of simulated data suggests that it may be more effective than other methods for detecting associations among categorical variables.	tested with retrospective clinical data, no clinical application	Guiding	Prediction of Disease Outcomes	Bayesian network	1b
Hogan, A. H., Brimacombe, M., Mosha, M., Flores, G.	2022	Comparing Artificial Intelligence and Traditional Methods to Identify Factors Associated With Pediatric Asthma Readmission	Academic Pediatrics	US	Asthma	retrospective cohort study	18,489 children 5 to 18 years old who had an index admission for asthma	retrospective analysis using Cox proportional-hazards and logistic regression and artificial neural-network modeling	ANN confirmed the factors found by regression model and found more factors while having a larger AUC (0.637) than the regression model	The study compared traditional and neural network models to identify risk factors for pediatric asthma readmissions. The neural network identified more risk factors and complex factor interactions than traditional models, emphasizing the importance of considering multiple modeling approaches.	tested with retrospective clinical data, no clinical application	Guiding	Prediction of Disease Outcomes	artificial neural network	2a
Hussain, S. A., Sezgin, E., Krivchenia, K., Luna, J., Rust, S., Huang, Y.	2021	A natural language processing pipeline to synthesize patient-generated notes toward improving remote care and chronic disease management: A cystic fibrosis case study	JAMIA Open	US	Cystic Fibrosis	in silico experiment, prospective	1 simulated pediatric CF case	using NLP to create structured data out of unstructured PGHD and demonstrating it on an example	The NLP system combined deep learning with rule-based methods to extract health information from varied natural language notes, suitable for different patients or cohorts. It handled misspellings and diverse word representations, aiding in remote care and chronic disease management through enhanced data recording.	The study proposes an NLP pipeline for unstructured PGHD from children with special healthcare needs and demonstrates it with a CF case study. The pipeline combines rule-based approaches with deep-learning models and can extract health information from various types of natural language notes. The NLP pipeline can facilitate remote care and improve chronic disease management by increasing the amou…	in silico experiment, not tested on real-world data, no clinical application	Assisting	Remote Care and Chronic Disease Management	natural language processing	3
Jung, K., Covington, S., Sen, C. K., Januszyk, M., Kirsner, R. S., Gurtner, G. C., Shah, N. H.	2016	Rapid identification of slow healing wounds	Wound Repair Regen	US	Wounds	retrospective, diagnostic accuracy	181,716 wounds from 59,958 patients aged 1- >100 in 68 centers in 26 US states	a model to predict which wounds would be slow healing was developed and tested	the model was able to accurately predict wounds at risk for slow healing (AUC 0.842)	This article presents an AI-supported prognostic method for prediction of slow-healing wounds adapted to a large dataset, with an accuracy exceeding previously reported models.	tested with retrospective clinical data, no clinical application	Guiding	Prediction of Disease Outcomes	Random Forest	1c
Kawalec, A.;Stojanowski, J.;Mazurkiewicz, P.;Choma, A.;Gaik, M.;Pluta, M.;Szymański, M.;Bruciak, A.;Gołębiowski, T.;Musiał, K.	2023	Systemic Immune Inflammation Index as a Key Predictor of Dialysis in Pediatric Chronic Kidney Disease with the Use of Random Forest Classifier	J Clin Med	Poland	Chronic Kidney Disease	rertrospective, diagnostic accuracy	children at a single center, aged 5-18, 27 with pre-dialysis kidney disease, 39 on dialysis	an algorithm was developed to predict future need of dialysis using blood count, kidney function and biochemical markers	the model using neurophil count, mean platelet volume and a novel index called systemic inflammatory index using a combination of neurophile, lymphocyte and platelet count, performed best in predicting the need for dialysis; the authors infer that inflammation plays a key role in the progression of pediatric CKD	A model to predict the progression of chronic kidney disease and the need of dialysis was developed. Neutrophil count, platelet volume and a newly developed systemic inflammation index (also using blood count parameters) perforned best. Models using other laboratory parameters (i.e., kidney function and biochemical markers) performed worse.	tested with retrospective clinical data, no clinical application	Guiding	Prediction of Disease Outcomes	Random Forest	1c
Kim, Dohyeong, Cho, Sunghwan, Tamil, Lakshman, Song, Dae Jin, Seo, Sungchul	2020	Predicting Asthma Attacks: Effects of Indoor PM Concentrations on Peak Expiratory Flow Rates of Asthmatic Children	IEEE Access	US/ South Korea	Asthma	prospective, diagnostic accuracy	14 pediatric asthma patients visiting the Korea University Medical Center	Prediction of asthma attacks based on peak expiratory flow rates and indoor particulate matter data collected every 10 minutes for 12 months from 14 pediatric asthma patients using an Long Short-Term Memory (LSTM) deep learning network	LSTM model is found to predict the asthma risk categories better than multinomial logistic (MNL) regression as it incorporates the cumulative effects of PM concentrations over time.	This study explored the feasibility of using a deep learning algorithm to predict asthma risk based on peak expiratory flow rates and indoor particulate matter data. The results showed that the LSTM model was more accurate in predicting asthma risk categories compared to MNL regression.	tested with prospective clinical data, no clinical application	Guiding	Prediction of Disease Outcomes	Long Short-Term Memory (LSTM) deep learning network	2b
Ma, J.;Cui, C.;Tang, Y.;Hu, Y.;Dong, S.;Zhang, J.;Xie, X.;Meng, J.;Wang, Z.;Zhang, W.;Chen, Z.;Wu, R.	2023	Machine learning models developed and internally validated for predicting chronicity in pediatric immune thrombocytopenia	J Thromb Haemost	China	Immune Thrombocytopenia	rertrospective, diagnostic accuracy	children aged 1 month to 16 years newly diagnosed with primary ITP in Beijing Children's Hospital from 06/2018 to 12/2021.	development of 4 AI models to predict chronicity in patient with ITP Data were preprocessed, and the models were trained and tested on separate datasets. Performance of the models was assessed by comparing predictions with the actual outcomes.	The study successfully developed machine learning models, including logistic regression, random forest, support vector machine, and XGBoost, to predict chronicity in pediatric immune thrombocytopenia. These models demonstrated high predictive accuracy, with the XGBoost model achieving the highest AUC score and interpretability in constructing the predictive model. Key predictors identified by the…	The study developed and internally validated machine learning models, including logistic regression, random forest, support vector machine, and XGBoost, to predict chronicity in pediatric immune thrombocytopenia. Results showed that certain demographic and immunological features, such as T cell subsets and ratios, were significantly different between patients who developed chronic immune thromboc…	validated with retrospective clinical data, no clinical application	Guiding	Prediction of Disease Outcomes	logistic regression classifier, random forest classifier, eXtreme 47 Gradient Boosting (XGBoost), support vector machine	1a,1b, 1c
Massey, C. J.;Asokan, A.;Tietbohl, C.;Morris, M.;Ramakrishnan, V. R.	2023	Otolaryngologist perceptions of AI-based sinus CT interpretation	Am J Otolaryngol	USA	Chronic Rhinosinusitis	mixed methods, survey and qualitative interviews	955 surveys were sent out to oto-rhino-laryngologists, 120 were returned, 19 interviews were conducted	In a survey, clinicians rated conventional and AI-based accuracy, comprehensiveness, systematic-ness, trustworthiness, and objectivity. A purposeful sample was then interviewed on CT sinus usage, value of current radiology reporting, and perspectives on AI-based sinus CT analysis	In the survey, reports by AI were considered more systematic and comprehensive while conventional reports by radiologists were deemed more trustworthy. Factors that increased trust in AI were match with personal interpretation (85%), literature validation (86%), radiologist reports (55%), use alongside radiology reads (71%), and adoption by field leaders (62%). In the interviews, participants sta…	The study aimed to investigate clinicians' views on AI-based sinus CT interpretation using a mixed methods approach. While they valued the high standardization and comprehensiveness of AI reports, they put more trust in radiologists' reports, especially for extrasinus findings. The trustworthiness of AI-generated interpretations would increase if it aligned with human interpretation.	---	Acceptability		---	--
Molteni, E., K. Colombo, E. Beretta, S. Galbiati, L. D. Santos Canas, M. Modat, S. Strazzer	2019	Comparison of Multi-class ML Methods for the Identification of Factors Most Predictive of Prognosis in Neurobehavioral assessment of Pediatric Severe Disorder of Consciousness through LOCFAS scale	2019 41st Annual International Conference of the IEEE Engineering in Medicine and Biology Society (EMBC)	Italy	Pediatric Severe Disorder of Consciousness	retrospective, diagnostic accuracy	124 children and adolescents with acquired brain injuries at a single center; average age at injury: 9.8 yrs	comparison of 4 different AI prediction models that assigned probability to different outcomes for each patient	Random Forest performed best; Minimally Conscious State (MCS) was hardest to predict	Four different ML approaches were compared in their ability to predict outcomes five years after admission of patients with acquired brain injuries (death - unresponsive wakefulness - minimally conscious state - exit of MCS) using clinical features and a neurobehavioral scale. The Random Forest model outperformed the other three models.	tested with retrospective clinical data, no clinical application	Guiding	Prediction of Disease Outcomes	random forest/logistic regression/linear Support Vector/Gaussian Process based classifier	1b, 1c
Moreira, A.;Tovar, M.;Smith, A. M.;Lee, G. C.;Meunier, J. A.;Cheema, Z.;Moreira, A.;Winter, C.;Mustafa, S. B.;Seidner, S.;Findley, T.;Garcia, J. G. N.;Thébaud, B.;Kwinta, P.;Ahuja, S. K.	2023	Development of a peripheral blood transcriptomic gene signature to predict bronchopulmonary dysplasia	Am J Physiol Lung Cell Mol Physiol	USA	Prematurity, Bronchopulmonary Dysplasia	rertrospective, diagnostic accuracy	97 very low birthweigt prematurely born neonates at a single center	four models were trained to predict the occurence of bronchopulmonary dysplasia from blood arrays on day of life 5 by finding a signature blood transcriptome	The best-performing model, extreme gradient boosting tree, had an AUC of 96.1% and incorporated four specific genes. A traditional model including birth weight and gestational age had an AUC of 89.7 %.	The study sought to find genes that are able to predict the development of BPD in premature infants at a very early age. An extreme gradient boosting tree performed best, including four specific genes (AUC 96.1%).	tested with retrospective clinical data, no clinical application	Guiding	Prediction of Disease Outcomes	k nearest neighbors, support vector machine, neural networks, gradient boosting	1b, 1c, 2a
Morse, K. E., Brown, C., Fleming, S., Todd, I., Powell, A., Russell, A., Scheinker, D., Sutherland, S. M., Lu, J., Watkins, B., Shah, N. H., Pageler, N. M., Palma, J. P.	2022	Monitoring Approaches for a Pediatric Chronic Kidney Disease ML Model	Applied Clinical Informatics	US	Chronic Kidney Disease	training on retrospective data, then prospective, diagnostic accuracy	age 3 months-18 yrs, w/o existing diagnosis of CKD, admitted to a single hospital; retrpspective dataset: 4879 pts; deployment dataset: 1270 pts	training of an algorithm on a retrospective dataset; then run silently on new admissions, the predictions were then compared to the actual outcomes	good accuracy on the training dataset, but poor performance on a prospective dataset which differed significantly	A model to predict chronic kidney disease 3-12 months after acute kidney injury was developed and tested. While the model performed well on the retrospective dataset, it showed poor generalizability and did not work as well on a prospective dataset.	tested with prospective clinical data, no clinical application	Guiding	Prediction of Disease Outcomes	logistic regression	1b
Neerincx, Anouk, Francesca Sacchitelli, Rianne Kaptein, Sylvia van der Pal, Elettra Oleari, Mark A. Neerincx	2016	Child's Culture-related Experiences with a Social Robot at Diabetes Camps	The Eleventh ACM/IEEE International Conference on Human Robot Interaction	Netherlands	Type 1 Diabetes	prospective/qualitative	Italy: 34 children attending a camp aged 10-14; Netherlands: 21 children attending a camp aged 8-11	children attending a camp participated in two games with a humanoid robot; the interactions were recorded and the children were asked to write about their expierence with the robot afterwards	almost all children responded positively towards the robot; Italian children interacted more personally with the robot and were more expressive than Dutch children; mistakes made by the robot during the games were accepted by the children	Children with type 1 diabetes attending summer camps in Italy and the Netherlands played games with a humaoid robot; the interactions were recorded and evaulated and the children were asked to write about their sentiments afterwards. Almost felt positive about interacting with the robot. Italian children used more words to describe the experience than Dutch children and interacted more closely an…	tested in real-world environment, no broad clinical application	Assisting	Robotics	humanoid robot; automated Pattern analysis	Robotics
Niel, O., Bastard, P., Boussard, C., Hogan, J., Kwon, T., Deschênes, G.	2018	Artificial intelligence outperforms experienced nephrologists to assess dry weight in pediatric patients on chronic hemodialysis	Pediatric Nephrology	France	Chronic Kidney Disease	training on simulated (computer-generated) data, then prospective	14 patients on hemodialysis or hemofiltration at a single hospital	a neural network was trained to estimate dry weight in pediatric patients on hemodialysis/hemofiltration, then the system was applied to real world data and compared to the dry weight estimated by neprhologists	AI outperfomed nephrologists in estimating dry weight in most cases	A neural network model was trained to estimate dry weight for children with end-stage chronic kidney disease requiring hemodialysis or hemofiltration using three clinical variables. The estimation was compared to that of a pediatric nephrologist and then tested using different clinical parameters. The AI model calculated the dry weight more accurately in most cases.	tested with prospective clinical data, no clinical application	Guiding	Clinical Decision Support Tools	multi-layer perceptron neural network	2a
Ramakrishnan, K., V. Balakrishnan, K. S. Ng	2021	Using Artificial Intelligence for Diabetes Distress Detection among the Facebook Community	2021 International Conference on Computer Science and Engineering (IC2SE)	Malaysia	Type 1 Diabetes	retrospective, diagnostic accuracy	2244 posts in a facebook diabetes support group	posts on facebook were automatically analyzed using a dictionary based classification, then reactions from other users were taken into account to assign a distress level	the model was able to accurately assign distress and performed better when reactions were taken into account	2244 posts in a facebook diabetes group were analyzed for distress du to the diagnosis of diabetes by using a dictionary based approach to assign emotions to posts; the model was able to accurately do so and performed better when reactions from other users were taken into account.	tested retrospectively on real-world data, no clinical application	Monitoring	Analysis of Psychological Distress and Quality of Life	dictionary-based (classification of emotion), linear regression	1b
Santori, G., Fontana, I., Valente, U.	2007	Application of an artificial neural network model to predict delayed decrease of serum creatinine in pediatric patients after kidney transplantation	Transplantation Proceedings	Italy	Chronic Kidney Disease	retrospective, diagnostic accuracy	148 patients with end-stage kidney disease who received a cadaveric kidney donation	a neural network was trained to predict delayed decrease in serum creatinine levels using a number of clinical variables; multiple networks' performances were tested	a multilayered perceptron network performed best and was able to predict a delayed decrease in serum creatinine correctly in 82.5% of cases (training cases) and 77% (new cases), respectively	An artificial neural network was trained to predict delayed decreases of serum creatinine in patients after a kidney transplant by using several clinical variables. A multilayered perceptron network performed best, accurately predicting a delayed decrease for 77% of new (test) cases.	tested with retrospective clinical data, no clinical application	Guiding	Prediction of Disease Outcomes	artificial neural network	2a
Sendra, S., Parra, L., Lloret, J., Tomás, J.	2018	Smart system for children's chronic illness monitoring	Information Fusion	Spain	Diverse	cross-sectional observation study; usability study	30 children with a chronic disease from a single hospital	a mobile application was developed in which patients could record and monitor several aspects of their disease, recommendations were made by professionals and a ML algorithm was used to analyze data and make automated personalized recommendations	the system was well-received and perceived as useful by the users	A mobile application aiding chronically ill children was developed and a ML algorithm was implemented to analyze data and make personalized recommendations. The application was perceived as useful.	tested in real-world environment, no clinical application	Assisting	Remote Care and Chronic Disease Management	decision tree, rule based algorithms	1b
Szaleniec, J., Wiatr, M., Szaleniec, M., Składzien, J., Tomik, J., Strek, P., Tadeusiewicz, R., Przeklasa, R.	2009	[Applicability of artificial neural networks in postoperative hearing improvement prognosis in patients with chronic otitis media]	Przeglad Lekarski	Poland	Chronic Otitis media	retrospective, diagnostic accuracy	98 patients from a single hospital	a model was developed to predict improvement of hearing in patients with chronic otitis media undergoing surgery; it was tested agains postoperative audiometry	the model was able to accurately predict the improvement of hearing	A model was developed to predict improvement of hearing after surgery in patients with chronic otitis media. It used several clinical datapoints and was able to accurately predict improvemet which was measured through postoperative audiometry.	tested with retrospective clinical data, no clinical application	Guiding	Prediction of Disease Outcomes	artificial neural network	2a
Torrent-Fontbona, F., Lopez, B.	2019	Personalized adaptive CBR bolus recommender system for type 1 diabetes	IEEE Journal of Biomedical and Health Informatics	Spain	Type 1 Diabetes	in silico experiment, prospective	33 in silico subjects (11 adults, 11 adolescents, 11 children) using an FDA-approved T1DM simulator	a case based automated insulin bolus recommendation system was established and tested in silico against other systens	using the CBR system, blood glucose levels of the in silico subjects were significantly more often within range with less time below and similar to less time above; the system performed especially well for children	A case based reasoning system for insulin bolus recommendation for individual subjects was developed and testet on 33 in silico patients (adults, adolescents, and children). It outperformed other systems especially for children and time spent within blood glucose range was significantly higher and time below was significantly reduced.	in silico experiment, not tested on real-world data, no clinical application	Assisting	Remote Care and Chronic Disease Management	case based reasoning	1d
Wu, X., Yuan, X., Wang, W., Liu, K., Qin, Y., Sun, X., Ma, W., Zou, Y., Zhang, H., Zhou, X., Wu, H., Jiang, X., Cai, J., Chang, W., Zhou, S., Song, L.	2020	Value of a ML Approach for Predicting Clinical Outcomes in Young Patients With Hypertension	Hypertension	China	Hypertension	retrospective, diagnostic accuracy	508 patients aged 14-39 hospitalized due to hypertension at a single hospital	a model to predict clinical outcomes using several clinical variables was developed and tested against Cox Regression and an established clinical score	the ML algorithm was able to predict outcome better than both other models; it identified the variables most useful for that prediction (C-index 0.757)	A model was developed to predict clinical outcomes and assess risk in young patients with hypertension. It identified a set of key variables from all available data and demonstrated more accurate predictions of outcomes compared to two traditional, non-ML models it was tested against.	tested with retrospective clinical data, no clinical application	Guiding	Prediction of Disease Outcomes	recursive feature elimination, model building/training, 10 fold cross-validation	1b, 1c
Yu, G., Tabatabaei, M., Mezei, J., Zhong, Q., Chen, S., Li, Z., Li, J., Shu, L., Shu, Q.	2022	Improving chronic disease management for children with knowledge graphs and artificial intelligence	Expert Systems with Applications	China	Asthma	retrospective, diagnostic accuracy	1276 data points (i.e., patient visits) from a single hospital	a model to predict whether a patient is currently experiencing health problems related to a chronic helath issue was developed using data from electronic health records	the proposed model was able to classify the states current problem/no current problem even in younger patients with significantly less clinical data available and performed similarly to other models in different studies	A model to predict presence or absence of asthma related health problems using knowledge graphs and data from electronic health records was deveoped and tested; it performed similarly well as models described in other studies. The system is designed to work on many chronic diseases but has only been tested for asthma.	tested with retrospective clinical data, no clinical application	Guiding	Prediction of Disease Outcomes	knowledge graphs (using NLP and logistic regression and naïve Bayes) , LSTM, BERT	1b, 2b, 3
Zolnoori, M., Zarandi, M. H., Moin, M.	2012	Application of intelligent systems in asthma disease: designing a fuzzy rule-based system for evaluating level of asthma exacerbation	Journal of Medical Systems	Iran	Asthma	prospective, diagnostic accuracy	25 patients with asthma at a single hospital	a model was developed to classify asthma excacerbation in 4 categories; it was then compared to experts' classification	the model was able to accurately assign the category as defined by a physician in all cases	A model to classifly asthma exacerbation into different categories was developed and tested against experts' classification and was able to correctly classify all cases.	tested with prospective clinical data, no clinical application	Monitoring	Classification of Disease Stages	fuzzy expert system	1a

## Sheet: Year1
Year	Number of Publications (cumulative)	Number of Publications
1989	1	1
1990	1	0
1991	1	0
1992	1	0
1993	1	0
1994	1	0
1995	1	0
1996	3	2
1997	3	0
1998	3	0
1999	3	0
2000	3	0
2001	3	0
2002	3	0
2003	4	1
2004	4	0
2005	4	0
2006	4	0
2007	5	1
2008	5	0
2009	6	1
2010	6	0
2011	7	1
2012	9	2
2013	10	1
2014	10	0
2015	10	0
2016	13	3
2017	13	0
2018	15	2
2019	20	5
2020	25	5
2021	27	2
2022	30	3
2023	35	5
2024	35	0

## Sheet: Country
		County	Number of Publications
		US	13
		China	5
		UK	5
		Italy	3
		France	2
		Poland	2
		Spain	2
		Iran	1
		Jordan	1
		Malaysia	1
		Netherlands	1
		South Korea	1
		South Korea

## Sheet: Disease
Disease Studied	Number of Studies per Disease
Wounds	1
Suicidality	1
Psychiatric Disorders	1
Prematurity, Bronchopulmonary Dysplasia	1
Physical impairment	1
Pediatric Severe Disorder of Consciousness	1
OSAS	1
Inflammatory Bowel Disease	1
Immune Thrombocytopenia	1
Hypertension	1
HIV	1
Diverse	1
Chronic Rhinosinusitis	1
Chronic Otitis media	1
Chronic non-bacterial osteomyelitis	1
Cerebral Palsy	1
ADHD	1
Cystic Fibrosis	2
Type 1 Diabetes	4
Chronic Kidney Disease	5
Asthma	7

## Sheet: Category
Category	Study per Category	Sub-Category	Study per Sub-Category
Assisting	7	Robotics	3
		Remote Care and Chronic Disease Management	4
Guiding	21	Prediction of Disease Outcomes	18
		Clinical Decision Support Tools	3
Monitoring	6	Classification of Disease Stages	2
		Analysis of Psychological Distress and Quality of Life	4
